# Supplementary material for: Austalide K from the Fungus Penicillium rudallense Prevents LPS-Induced Bone Loss in Mice by Inhibiting Osteoclast Differentiation and Promoting Osteoblast Differentiation
Source: Int J Mol Sci. 2021 May 23;22(11):5493. doi: 10.3390/ijms22115493 (PMC8197085; doi:10.3390/ijms22115493)
Supplement: Supplementary file 1 [file ijms-22-05493-s001.zip]

Archive with 1 entries (1 files):
- ijms-1200016-supplementary.pdf
